# Supplementary material for: Prevalence and WGS-based characteristics of Staphylococcus aureus in the nasal mucosa and pastern of horses with equine pastern dermatitis
Source: BMC Vet Res. 2022 Feb 24;18:79. doi: 10.1186/s12917-021-03053-y (PMC8867626; doi:10.1186/s12917-021-03053-y)
Supplement: Supplementary file 1 — Additional file 1. Details of the investigated samples. Excel spreadsheet providing further details on the clinical data as well as a breakdown of all antimicrobial resistance and virulence-associated genes. [file 12917_2021_3053_MOESM1_ESM.xlsx]

## Sheet: Spreadsheet_all_factors
KEY: 0 = gene absent | 1 = gene present												SCCmec complex					antimicrobial resistance																	toxins															superantigens
#	Sample ID	Group	Horse ID	Location	EPD form	EPD severity score	Pretreatment	Stable ID	Sequence type	spa type	ST cluster	mecA	mecR-truncated	ccrA2	ccrB2	ugpQ	aacA-aphD	aadD	blaI	blaR	blaZ	tet(38)	tet(K)	tet(L)	tet(M)	erm(T)	fosB	gyrAmut	grlAmut	dfrBmut	lmrP	sdrM	qacA	sea	seb	sec	seg	seh	sei	sel	sell	sem	sen	seo	sep	seu	ORF-CM14	tsst-1	setB1
1	5-N	affected	5	nose	nose_affected	NA	NA	01	15	t084	1	0	0	0	0	0	0	0	1	1	1	1	0	0	0	0	1	0	0	0	1	1	0	0	0	0	0	0	0	0	0	0	0	0	0	0	0	0	1
2	5-P	affected	5	pastern	mild	7	disinfectant	01	6241	t549	8	0	0	0	0	0	0	0	0	0	0	1	0	0	0	0	0	0	0	0	0	0	0	0	0	0	0	0	0	0	0	0	0	0	0	0	0	0	0
3	7-P	affected	7	pastern	proliferative	10	antibiotic	03	6243	t1508	2	0	0	0	0	0	0	0	0	1	1	1	0	0	0	0	0	0	0	0	1	1	0	0	0	0	0	1	0	0	0	0	0	0	0	0	0	0	1
4	8-N	affected	8	nose	nose_affected	NA	NA	04	133	t1166	11	0	0	0	0	0	0	0	0	0	0	1	0	0	0	0	1	0	0	0	0	1	0	0	0	0	0	0	0	0	0	0	0	0	0	0	0	0	1
5	8-P	affected	8	pastern	exudative	16	antibiotic	04	133	t1166	11	0	0	0	0	0	0	0	0	0	0	1	0	0	0	0	1	0	0	0	0	1	0	0	0	0	0	0	0	0	0	0	0	0	0	0	0	0	1
6	9-P	affected	9	pastern	mild	8	none	04	133	t1166	11	0	0	0	0	0	0	0	0	0	0	1	0	0	0	0	1	0	0	0	0	1	0	0	0	0	0	0	0	0	0	0	0	0	0	0	0	0	1
7	11-N	affected	11	nose	nose_affected	NA	NA	06	15	t084	1	0	0	0	0	0	0	0	1	1	1	1	0	0	0	0	1	0	0	0	1	1	0	0	0	0	0	0	0	0	0	0	0	0	0	0	0	0	1
8	12-N	affected	12	nose	nose_affected	NA	NA	07	15	t084	1	0	0	0	0	0	0	0	1	1	1	1	0	0	0	0	1	0	0	0	1	1	0	0	0	0	0	0	0	0	0	0	0	0	0	0	0	0	1
9	13-N	affected	13	nose	nose_affected	NA	NA	08	1	t127	2	0	0	0	0	0	0	0	1	1	1	1	0	0	0	0	0	0	0	0	1	1	0	0	0	0	0	1	0	0	0	0	0	0	0	0	0	0	1
10	13-P	affected	13	pastern	proliferative	11	none	08	1	t127	2	0	0	0	0	0	0	0	1	1	1	1	0	0	0	0	0	0	0	0	1	1	0	0	0	0	0	1	0	0	0	0	0	0	0	0	0	0	1
11	14-P	affected	14	pastern	proliferative	17	disinfectant	08	398	t4030	6	0	0	0	0	0	0	0	0	0	0	1	0	0	0	1	0	0	0	0	1	1	0	0	0	0	0	0	0	0	0	0	0	0	0	0	0	0	1
12	15-N	affected	15	nose	nose_affected	NA	NA	08	133	t1166	11	0	0	0	0	0	0	0	0	0	0	1	0	0	0	0	1	0	0	0	0	1	0	0	0	0	0	0	0	0	0	0	0	0	0	0	0	0	1
13	15-P	affected	15	pastern	proliferative	14	none	08	6243	t177	2	0	0	0	0	0	0	0	0	0	0	1	0	0	0	0	0	0	0	0	1	1	0	0	0	0	0	1	0	0	0	0	0	0	0	0	0	0	1
14	18-P	affected	18	pastern	mild	10	disinfectant	10	6243	t177	2	0	0	0	0	0	0	0	0	0	0	1	0	0	0	0	0	0	0	0	1	1	0	0	0	0	0	1	0	0	0	0	0	0	0	0	0	0	1
15	19-N	affected	19	nose	nose_affected	NA	NA	11	1	t1508	2	0	0	0	0	0	0	0	1	0	1	1	0	0	0	0	0	0	0	0	1	1	0	0	0	0	0	1	0	0	0	0	0	0	0	0	0	0	1
16	19-P	affected	19	pastern	proliferative	13	disinfectant	11	1	t1508	2	0	0	0	0	0	0	0	1	0	1	1	0	0	0	0	0	0	0	0	1	1	0	0	0	0	0	1	0	0	0	0	0	0	0	0	0	0	1
17	20-N	affected	20	nose	nose_affected	NA	NA	12	15	t084	1	0	0	0	0	0	0	0	1	1	1	1	0	0	0	0	1	0	0	0	1	1	0	0	0	0	0	0	0	0	0	0	0	0	0	0	0	0	1
18	21-N	affected	21	nose	nose_affected	NA	NA	12	15	t084	1	0	0	0	0	0	0	0	1	1	1	1	0	0	0	0	1	0	0	0	1	1	0	0	0	0	0	0	0	0	0	0	0	0	0	0	0	0	1
19	22-N	affected	22	nose	nose_affected	NA	NA	13	6243	t1508	2	0	0	0	0	0	0	0	1	1	1	1	0	0	0	0	0	0	0	0	1	1	0	0	0	0	0	1	0	0	0	0	0	0	0	0	0	0	1
20	22-P	affected	22	pastern	exudative	13	disinfectant	13	6243	t1508	2	0	0	0	0	0	0	0	1	1	1	1	0	0	0	0	0	0	0	0	1	1	0	0	0	0	0	1	0	0	0	0	0	0	0	0	0	0	1
21	23-N	affected	23	nose	nose_affected	NA	NA	14	15	t084	1	0	0	0	0	0	0	0	1	1	1	1	0	0	0	0	1	0	0	0	1	1	0	0	0	0	0	0	0	0	0	0	0	0	0	0	0	0	1
22	24-P	affected	24	pastern	proliferative	13	none	15	1	t127	2	0	0	0	0	0	0	0	0	1	1	1	0	0	0	0	0	0	0	0	1	1	0	0	0	0	0	1	0	0	0	0	0	0	0	0	0	0	1
23	26-N	affected	26	nose	nose_affected	NA	NA	17	1660	t3043	8	0	0	0	0	0	0	0	0	0	0	1	0	0	0	0	0	0	0	0	0	0	0	0	0	0	0	0	0	0	0	0	0	0	0	0	0	0	0
24	27-N	affected	27	nose	nose_affected	NA	NA	18	133	t1166	11	0	0	0	0	0	0	0	0	0	0	1	0	0	0	0	1	0	0	0	0	1	0	0	0	0	0	0	0	1	1	0	0	0	0	0	0	1	1
25	27-P	affected	27	pastern	mild	11	disinfectant	18	133	t1166	11	0	0	0	0	0	0	0	0	0	0	1	1	0	0	0	1	0	0	0	0	1	0	0	0	0	0	0	0	1	1	0	0	0	0	0	0	1	1
26	30-N	affected	30	nose	nose_affected	NA	NA	21	15	t084	1	0	0	0	0	0	0	0	1	1	1	1	0	0	0	0	1	0	0	0	1	1	0	0	0	0	0	0	0	0	0	0	0	0	0	0	0	0	1
27	31-N	affected	31	nose	nose_affected	NA	NA	22	15	t084	1	0	0	0	0	0	0	0	1	1	1	1	0	0	0	0	1	0	0	0	1	1	0	0	0	0	0	0	0	0	0	0	0	0	0	0	0	0	1
28	32-N	affected	32	nose	nose_affected	NA	NA	23	15	t084	1	0	0	0	0	0	0	0	1	1	1	1	0	0	0	0	1	0	0	0	1	1	0	0	0	0	0	0	0	0	0	0	0	0	0	0	0	0	1
29	32-P	affected	32	pastern	mild	8	antibiotic	23	121	t2793	12	0	0	0	0	0	0	0	1	1	1	1	0	0	0	0	1	0	0	0	1	1	0	0	1	0	1	0	1	0	0	1	1	1	0	0	1	0	1
30	33-N	affected	33	nose	nose_affected	NA	NA	24	1	t127	2	0	0	0	0	0	0	0	1	0	0	1	0	0	0	0	0	0	0	0	1	1	0	0	0	0	0	1	0	0	0	0	0	0	0	0	0	0	1
31	33-P	affected	33	pastern	proliferative	17	antibiotic	24	1	t127	2	0	0	0	0	0	1	1	1	0	1	1	0	1	0	0	0	0	0	0	1	1	1	0	0	0	0	1	0	0	0	0	0	0	0	0	0	0	1
32	35-N	affected	35	nose	nose_affected	NA	NA	26	15	t084	1	0	0	0	0	0	0	0	1	1	1	1	0	0	0	0	1	0	0	0	1	1	0	0	0	0	0	0	0	0	0	0	0	0	0	0	0	0	1
33	35-P	affected	35	pastern	exudative	12	disinfectant	26	6240	t19549	11	0	0	0	0	0	0	0	0	0	0	1	0	0	0	0	1	0	0	0	0	1	0	0	0	0	0	0	0	0	0	0	0	0	0	0	0	0	1
34	36-P	affected	36	pastern	mild	7	none	27	15	t084	1	0	0	0	0	0	0	0	1	1	1	1	0	0	0	0	1	0	0	0	1	1	0	0	0	0	0	0	0	0	0	0	0	0	0	0	0	0	1
35	37-N	affected	37	nose	nose_affected	NA	NA	28	15	t084	1	0	0	0	0	0	0	0	1	1	1	1	0	0	0	0	1	0	0	0	1	1	0	0	0	0	0	0	0	0	0	0	0	0	0	0	0	0	1
36	37-P	affected	37	pastern	exudative	15	antibiotic	28	1	t127	2	0	0	0	0	0	0	0	1	0	0	1	0	0	0	0	0	0	0	0	1	1	0	0	0	0	0	1	0	0	0	0	0	0	0	0	0	0	1
37	38-N	affected	38	nose	nose_affected	NA	NA	29	15	t084	1	0	0	0	0	0	0	0	1	1	1	1	0	0	0	0	1	0	0	0	1	1	0	0	0	0	0	0	0	0	0	0	0	0	0	0	0	0	1
38	39-N	affected	39	nose	nose_affected	NA	NA	30	15	t084	1	0	0	0	0	0	0	0	1	1	1	1	0	0	0	0	1	0	0	0	1	1	0	0	0	0	0	0	0	0	0	0	0	0	0	0	0	0	1
39	40-N	affected	40	nose	nose_affected	NA	NA	30	15	t084	1	0	0	0	0	0	0	0	1	1	1	1	0	0	0	0	1	0	0	0	1	1	0	0	0	0	0	0	0	0	0	0	0	0	0	0	0	0	1
40	40-P	affected	40	pastern	exudative	12	none	30	7	t091	4	0	0	0	0	0	0	0	1	1	1	1	0	0	0	0	0	0	0	0	1	1	0	0	0	0	0	0	0	0	0	0	0	0	1	0	0	0	1
41	41-N	affected	41	nose	nose_affected	NA	NA	31	15	t084	1	0	0	0	0	0	0	0	1	1	1	1	0	0	0	0	1	0	0	0	1	1	0	0	0	0	0	0	0	0	0	0	0	0	0	0	0	0	1
42	42-N	affected	42	nose	nose_affected	NA	NA	32	6242	t15252	9	0	0	0	0	0	0	0	0	0	0	1	0	0	0	0	0	0	0	0	0	0	0	0	0	0	0	0	0	0	0	0	0	0	0	0	0	0	0
43	42-P	affected	42	pastern	proliferative	14	none	32	2679	t19545	9	0	0	0	0	0	0	0	0	0	0	1	0	0	0	0	0	0	0	0	0	0	0	0	0	0	0	0	0	0	0	0	0	0	0	0	0	0	0
44	43-N	affected	43	nose	nose_affected	NA	NA	33	816	t1294	10	0	0	0	0	0	0	0	1	1	1	1	0	0	0	0	0	0	0	0	0	0	0	1	0	0	0	0	0	0	1	0	0	0	0	0	1	1	0
45	43-P	affected	43	pastern	mild	7	none	33	816	t1294	10	0	0	0	0	0	0	0	1	1	1	1	0	0	0	0	0	0	0	0	0	0	0	1	0	0	0	0	0	0	1	0	0	0	0	0	1	1	0
46	45-P	affected	45	pastern	exudative	11	disinfectant	35	1	t127	2	0	0	0	0	0	0	0	1	1	1	1	0	0	0	0	0	0	0	0	1	1	0	0	0	0	0	1	0	0	0	0	0	0	0	0	0	0	1
47	46-N	affected	46	nose	nose_affected	NA	NA	36	816	t1294	10	0	0	0	0	0	0	0	0	0	0	1	0	0	0	0	0	0	0	0	0	0	0	1	0	0	0	0	0	0	1	0	0	0	0	0	1	1	0
48	46-P	affected	46	pastern	mild	9	none	36	816	t1294	10	0	0	0	0	0	0	0	0	0	0	1	0	0	0	0	0	0	0	0	0	0	0	1	0	0	0	0	0	0	1	0	0	0	0	0	1	1	0
49	47-N	affected	47	nose	nose_affected	NA	NA	37	1660	t549	8	0	0	0	0	0	0	0	0	0	0	1	0	0	0	0	0	0	0	1	0	0	0	0	0	0	0	0	0	0	0	0	0	0	0	0	0	0	0
50	47-N_MRSA	affected	47	nose	nose_affected	NA	NA	37	398	t011	6	1	1	1	1	1	1	0	1	1	1	1	0	0	1	0	0	0	0	0	1	1	0	0	0	0	0	0	0	0	0	0	0	0	0	0	0	0	0
51	47-P	affected	47	pastern	mild	8	none	37	1660	t549	8	0	0	0	0	0	0	0	0	0	0	1	0	0	0	0	0	0	0	1	0	0	0	0	0	0	0	0	0	0	0	0	0	0	0	0	0	0	0
52	48-N	affected	48	nose	nose_affected	NA	NA	24	1660	t3043	8	0	0	0	0	0	0	0	0	0	0	1	0	0	0	0	0	0	0	0	0	0	0	0	0	0	0	0	0	0	0	0	0	0	0	0	0	0	0
53	48-P	affected	48	pastern	exudative	11	disinfectant	24	1660	t19544	8	0	0	0	0	0	0	0	0	0	0	1	0	0	0	0	0	0	0	0	0	0	0	0	0	0	0	0	0	0	0	0	0	0	0	0	0	0	0
54	49-P	affected	49	pastern	mild	6	antibiotic	38	256	t577	13	0	0	0	0	0	0	1	1	1	1	1	0	0	0	0	0	0	0	0	1	1	0	0	0	0	0	0	1	0	0	1	0	1	0	0	0	0	1
55	50-N	affected	50	nose	nose_affected	NA	NA	39	1	t398	2	0	0	0	0	0	0	0	0	0	0	1	0	0	0	0	0	0	0	0	1	1	0	0	0	0	0	1	0	0	0	0	0	0	0	0	0	0	1
56	50-P	affected	50	pastern	proliferative	15	none	39	1	t398	2	0	0	0	0	0	0	0	0	0	0	1	0	0	0	0	0	0	0	0	1	1	0	0	0	0	0	1	0	0	0	0	0	0	0	0	0	0	1
57	51-P	affected	51	pastern	exudative	11	none	39	1	t398	2	0	0	0	0	0	0	0	0	0	0	1	0	0	0	0	0	0	0	0	1	1	0	0	0	0	0	1	0	0	0	0	0	0	0	0	0	0	1
58	52-N	affected	52	nose	nose_affected	NA	NA	40	816	t1294	10	0	0	0	0	0	0	0	0	0	0	1	0	0	0	0	0	0	0	0	0	0	0	1	0	0	0	0	0	0	1	0	0	0	0	0	1	1	0
59	53-P	affected	53	pastern	mild	12	antibiotic	40	816	t1294	10	0	0	0	0	0	0	0	0	0	0	1	0	0	0	0	0	0	0	0	0	0	0	1	0	0	0	0	0	0	1	0	0	0	0	0	1	1	0
60	54-P	affected	54	pastern	mild	10	antibiotic	40	816	t1294	10	0	0	0	0	0	0	0	0	0	0	1	0	0	0	0	0	0	0	0	0	0	0	1	0	0	0	0	0	0	1	0	0	0	0	0	1	1	0
61	55-P	affected	55	pastern	exudative	8	antibiotic	40	816	t1294	10	0	0	0	0	0	0	0	0	0	0	1	0	0	0	0	0	0	0	0	0	0	0	1	0	0	0	0	0	0	1	0	0	0	0	0	1	1	0
62	57-P	affected	57	pastern	exudative	9	disinfectant	42	1	t127	2	0	0	0	0	0	0	0	1	1	1	1	0	0	0	0	0	0	0	0	1	1	0	0	0	0	0	1	0	0	0	0	0	0	0	0	0	0	1
63	58-N	affected	58	nose	nose_affected	NA	NA	42	1	t1508	2	0	0	0	0	0	0	0	1	1	1	1	0	0	0	0	0	0	0	0	1	1	0	0	0	0	0	1	0	0	0	0	0	0	0	0	0	0	1
64	58-P	affected	58	pastern	exudative	10	disinfectant	42	1660	t3043	8	0	0	0	0	0	0	0	0	0	0	1	0	0	0	0	0	0	0	0	0	0	0	0	0	0	0	0	0	0	0	0	0	0	0	0	0	0	0
65	59-N	affected	59	nose	nose_affected	NA	NA	43	133	t1166	11	0	0	0	0	0	0	0	0	0	0	1	0	0	0	0	1	0	0	0	0	1	0	0	0	0	0	0	0	0	0	0	0	0	0	0	0	0	1
66	63-N	affected	63	nose	nose_affected	NA	NA	45	1	t127	2	0	0	0	0	0	0	0	0	0	0	1	0	0	0	0	0	0	0	0	1	1	0	0	0	0	0	1	0	0	0	0	0	0	0	0	0	0	1
67	63-P	affected	63	pastern	proliferative	13	none	45	1	t127	2	0	0	0	0	0	0	0	0	0	0	1	0	0	0	0	0	0	0	0	1	1	0	0	0	0	0	1	0	0	0	0	0	0	0	0	0	0	1
68	64-N	affected	64	nose	nose_affected	NA	NA	46	1	t127	2	0	0	0	0	0	0	0	0	0	0	1	0	0	0	0	0	0	0	0	1	1	0	0	0	0	0	1	0	0	0	0	0	0	0	0	0	0	1
69	64-P	affected	64	pastern	mild	7	antibiotic	46	816	t1294	10	0	0	0	0	0	0	0	0	0	0	1	0	0	0	0	0	0	0	0	0	0	0	1	0	0	0	0	0	0	1	0	0	0	0	0	1	1	0
70	65-N	affected	65	nose	nose_affected	NA	NA	47	15	t084	1	0	0	0	0	0	0	0	1	1	1	1	0	0	0	0	1	0	0	0	1	1	0	0	0	0	0	0	0	0	0	0	0	0	0	0	0	0	1
71	66-N	affected	66	nose	nose_affected	NA	NA	48	15	t084	1	0	0	0	0	0	0	0	1	1	1	1	0	0	0	0	1	0	0	0	1	1	0	0	0	0	0	0	0	0	0	0	0	0	0	0	0	0	1
72	67-N	affected	67	nose	nose_affected	NA	NA	49	1	t1508	2	0	0	0	0	0	0	0	1	1	1	1	0	0	0	0	0	0	0	0	1	1	0	0	0	0	0	1	0	0	0	0	0	0	0	0	0	0	1
73	67-P	affected	67	pastern	mild	8	disinfectant	49	6244	t2484	8	0	0	0	0	0	0	0	0	0	0	1	0	0	0	0	0	0	0	0	0	0	0	0	0	0	0	0	0	0	0	0	0	0	0	0	0	0	0
74	68-N	affected	68	nose	nose_affected	NA	NA	49	1	t1508	2	0	0	0	0	0	0	0	1	1	1	1	0	0	0	0	0	0	0	0	1	1	0	0	0	0	0	1	0	0	0	0	0	0	0	0	0	0	1
75	68-P	affected	68	pastern	mild	10	disinfectant	49	1	t1508	2	0	0	0	0	0	0	0	1	1	1	1	0	0	0	0	0	0	0	0	1	1	0	0	0	0	0	1	0	0	0	0	0	0	0	0	0	0	1
76	69-N	affected	69	nose	nose_affected	NA	NA	49	1	t1508	2	0	0	0	0	0	0	0	1	1	1	1	0	0	0	0	0	0	0	0	1	1	0	0	0	0	0	1	0	0	0	0	0	0	0	0	0	0	1
77	69-P	affected	69	pastern	mild	7	disinfectant	49	1	t1508	2	0	0	0	0	0	0	0	1	1	1	1	0	0	0	0	0	0	0	0	1	1	0	0	0	0	0	1	0	0	0	0	0	0	0	0	0	0	1
78	70-P	affected	70	pastern	proliferative	11	disinfectant	49	1660	t2484	8	0	0	0	0	0	0	0	0	0	0	1	0	0	0	0	0	0	0	0	0	0	0	0	0	0	0	0	0	0	0	0	0	0	0	0	0	0	0
79	71-N	affected	71	nose	nose_affected	NA	NA	49	1	t1508	2	0	0	0	0	0	0	0	1	1	1	1	0	0	0	0	0	0	0	0	1	1	0	0	0	0	0	1	0	0	0	0	0	0	0	0	0	0	1
80	71-P	affected	71	pastern	proliferative	12	disinfectant	49	1	t1508	2	0	0	0	0	0	0	0	1	1	1	1	0	0	0	0	0	0	0	0	1	1	0	0	0	0	0	1	0	0	0	0	0	0	0	0	0	0	1
81	72-N	affected	72	nose	nose_affected	NA	NA	49	1	t1508	2	0	0	0	0	0	0	0	1	1	1	1	0	0	0	0	0	0	0	0	1	1	0	0	0	0	0	1	0	0	0	0	0	0	0	0	0	0	1
82	72-P	affected	72	pastern	proliferative	12	disinfectant	49	6244	t2484	8	0	0	0	0	0	0	0	0	0	0	1	0	0	0	0	0	0	0	0	0	0	0	0	0	0	0	0	0	0	0	0	0	0	0	0	0	0	0
83	76-N	affected	76	nose	nose_affected	NA	NA	49	1660	t2484	8	0	0	0	0	0	0	0	0	0	0	1	0	0	0	0	0	0	0	0	0	0	0	0	0	0	0	0	0	0	0	0	0	0	0	0	0	0	0
84	76-P	affected	76	pastern	proliferative	10	disinfectant	49	1660	t2484	8	0	0	0	0	0	0	0	0	0	0	1	0	0	0	0	0	0	0	0	0	0	0	0	0	0	0	0	0	0	0	0	0	0	0	0	0	0	0
85	77-N	affected	77	nose	nose_affected	NA	NA	49	1660	t2484	8	0	0	0	0	0	0	0	0	0	0	1	0	0	0	0	0	0	0	0	0	0	0	0	0	0	0	0	0	0	0	0	0	0	0	0	0	0	0
86	77-P	affected	77	pastern	proliferative	13	disinfectant	49	1	t1508	2	0	0	0	0	0	0	0	0	0	0	1	0	0	0	0	0	0	0	0	1	1	0	0	0	0	0	1	0	0	0	0	0	0	0	0	0	0	1
87	78-N	affected	78	nose	nose_affected	NA	NA	49	1660	t2484	8	0	0	0	0	0	0	0	0	0	0	1	0	0	0	0	0	0	0	0	0	0	0	0	0	0	0	0	0	0	0	0	0	0	0	0	0	0	0
88	78-P	affected	78	pastern	mild	4	disinfectant	49	1660	t2484	8	0	0	0	0	0	0	0	0	0	0	1	0	0	0	0	0	0	0	0	0	0	0	0	0	0	0	0	0	0	0	0	0	0	0	0	0	0	0
89	79-N	affected	79	nose	nose_affected	NA	NA	49	1	t1508	2	0	0	0	0	0	0	0	0	0	0	1	0	0	0	0	0	0	0	0	1	1	0	0	0	0	0	1	0	0	0	0	0	0	0	0	0	0	1
90	79-P	affected	79	pastern	mild	5	disinfectant	49	1660	t2484	8	0	0	0	0	0	0	0	0	0	0	1	0	0	0	0	0	0	0	0	0	0	0	0	0	0	0	0	0	0	0	0	0	0	0	0	0	0	0
91	80-N	affected	80	nose	nose_affected	NA	NA	49	1	t1508	2	0	0	0	0	0	0	0	1	1	1	1	0	0	0	0	0	0	0	0	1	1	0	0	0	0	0	1	0	0	0	0	0	0	0	0	0	0	1
92	80-P	affected	80	pastern	proliferative	14	disinfectant	49	1	t1508	2	0	0	0	0	0	0	0	1	1	1	1	0	0	0	0	0	0	0	0	1	1	0	0	0	0	0	1	0	0	0	0	0	0	0	0	0	0	1
93	81-N	affected	81	nose	nose_affected	NA	NA	49	1	t1508	2	0	0	0	0	0	0	0	1	1	1	1	0	0	0	0	0	0	0	0	1	1	0	0	0	0	0	1	0	0	0	0	0	0	0	0	0	0	1
94	81-P	affected	81	pastern	exudative	11	disinfectant	49	6244	t2484	8	0	0	0	0	0	0	0	0	0	0	1	0	0	0	0	0	0	0	0	0	0	0	0	0	0	0	0	0	0	0	0	0	0	0	0	0	0	0
95	83-N	affected	83	nose	nose_affected	NA	NA	52	133	t4648	11	0	0	0	0	0	0	0	0	0	0	1	0	0	0	0	0	0	0	0	0	1	0	0	0	0	0	0	0	0	0	0	0	0	0	0	0	0	1
96	83-P	affected	83	pastern	exudative	11	antibiotic	52	133	t4648	11	0	0	0	0	0	0	0	0	0	0	1	0	0	0	0	0	0	0	0	0	1	0	0	0	0	0	0	0	0	0	0	0	0	0	0	0	0	1
97	84-P	affected	84	pastern	exudative	10	antibiotic	53	1660	t549	8	0	0	0	0	0	0	0	1	1	1	1	0	0	0	0	0	0	0	0	0	0	0	0	0	0	0	0	0	0	0	0	0	0	0	0	0	0	0
98	85-P	affected	85	pastern	exudative	12	disinfectant	53	1660	t549	8	0	0	0	0	0	0	0	1	1	1	1	0	0	0	0	0	0	0	0	0	0	0	0	0	0	0	0	0	0	0	0	0	0	0	0	0	0	0
99	86-N	affected	86	nose	nose_affected	NA	NA	54	5	t7774	5	0	0	0	0	0	0	0	0	0	0	1	0	0	0	0	1	0	0	0	1	1	0	0	0	0	1	0	1	0	0	1	1	1	1	1	0	0	1
100	87-N	affected	87	nose	nose_affected	NA	NA	55	1660	t19544	8	0	0	0	0	0	0	0	1	1	1	1	0	0	0	0	0	0	0	0	0	0	0	0	0	0	0	0	0	0	0	0	0	0	0	0	0	0	0
101	87-P	affected	87	pastern	proliferative	11	antibiotic	55	1660	t19544	8	0	0	0	0	0	0	0	1	1	1	1	0	0	0	0	0	0	0	0	0	0	0	0	0	0	0	0	0	0	0	0	0	0	0	0	0	0	0
102	88-N	affected	88	nose	nose_affected	NA	NA	56	15	t084	1	0	0	0	0	0	0	0	1	1	1	1	0	0	0	0	1	0	0	0	1	1	0	0	0	0	0	0	0	0	0	0	0	0	0	0	0	0	1
103	90-N	affected	90	nose	nose_affected	NA	NA	01	672	t003	3	0	0	0	0	0	0	0	1	1	1	1	0	0	0	0	1	0	0	0	1	0	0	0	0	0	1	0	0	0	0	1	1	1	0	1	0	0	0
104	90-P	affected	90	pastern	exudative	10	none	01	672	t003	3	0	0	0	0	0	0	0	1	1	1	1	0	0	0	0	1	0	0	0	1	0	0	0	0	0	1	0	0	0	0	1	1	1	0	1	0	0	0
105	91-N	affected	91	nose	nose_affected	NA	NA	01	15	t084	1	0	0	0	0	0	0	0	1	1	1	1	0	0	0	0	1	0	0	0	1	1	0	0	0	0	0	0	0	0	0	0	0	0	0	0	0	0	1
106	91-P	affected	91	pastern	exudative	9	none	01	672	t003	3	0	0	0	0	0	0	0	1	0	1	1	0	0	0	0	1	0	0	0	1	0	0	0	0	0	1	0	0	0	0	1	1	1	0	1	0	0	0
107	92-N	affected	92	nose	nose_affected	NA	NA	01	672	t003	3	0	0	0	0	0	0	0	1	0	1	1	0	0	0	0	1	0	0	0	1	0	0	0	0	0	1	0	0	0	0	1	1	1	0	1	0	0	0
108	92-P	affected	92	pastern	exudative	13	none	01	672	t003	3	0	0	0	0	0	0	0	1	1	1	1	0	0	0	0	1	0	0	0	1	0	0	0	0	0	1	0	0	0	0	1	1	1	0	1	0	0	0
109	93-N	affected	93	nose	nose_affected	NA	NA	01	15	t084	1	0	0	0	0	0	0	0	1	1	1	1	0	0	0	0	1	0	0	0	1	1	0	0	0	0	0	0	0	0	0	0	0	0	0	0	0	0	1
110	94-N	affected	94	nose	nose_affected	NA	NA	01	15	t084	1	0	0	0	0	0	0	0	1	1	1	1	0	0	0	0	1	0	0	0	1	1	0	0	0	0	0	0	0	0	0	0	0	0	0	0	0	0	1
111	94-P	affected	94	pastern	mild	6	none	01	1	t127	2	0	0	0	0	0	0	0	0	0	0	1	0	0	0	0	0	0	0	0	1	1	0	0	0	0	0	1	0	0	0	0	0	0	0	0	0	0	1
112	95-N	affected	95	nose	nose_affected	NA	NA	01	15	t084	1	0	0	0	0	0	0	0	1	1	1	1	0	0	0	0	1	0	0	0	1	1	0	0	0	0	0	0	0	0	0	0	0	0	0	0	0	0	1
113	95-P	affected	95	pastern	exudative	11	disinfectant	01	1	t127	2	0	0	0	0	0	0	0	0	0	0	1	0	0	0	0	0	0	0	0	1	1	0	0	0	0	0	1	0	0	0	0	0	0	0	0	0	0	1
114	96-N	affected	96	nose	nose_affected	NA	NA	57	1	t7044	2	0	0	0	0	0	0	0	0	0	0	1	0	0	0	0	0	0	0	0	1	1	0	0	0	0	0	1	0	0	0	0	0	0	0	0	0	0	1
115	96-P	affected	96	pastern	proliferative	11	none	57	1	t7044	2	0	0	0	0	0	0	0	0	0	0	1	0	0	0	0	0	0	0	0	1	1	0	0	0	0	0	1	0	0	0	0	0	0	0	0	0	0	1
116	97-P	affected	97	pastern	mild	5	none	58	15	t084	1	0	0	0	0	0	0	0	1	1	1	1	0	0	0	0	1	0	0	0	1	1	0	0	0	0	0	0	0	0	0	0	0	0	0	0	0	0	1
117	98-N	affected	98	nose	nose_affected	NA	NA	59	1	t127	2	0	0	0	0	0	0	0	1	1	1	1	0	0	0	0	0	0	0	0	1	1	0	0	0	0	0	1	0	0	0	0	0	0	0	0	0	0	1
118	99-P	affected	99	pastern	exudative	11	disinfectant	60	6243	t1252	2	0	0	0	0	0	0	0	0	0	0	1	0	0	0	0	0	0	0	0	1	1	0	0	0	0	0	1	0	0	0	0	0	0	0	0	0	0	1
119	100-P	affected	100	pastern	proliferative	9	disinfectant	10	1660	t19544	8	0	0	0	0	0	0	0	0	0	0	1	0	0	0	0	0	0	0	0	0	0	0	0	0	0	0	0	0	0	0	0	0	0	0	0	0	0	0
120	101-N	affected	101	nose	nose_affected	NA	NA	61	15	t084	1	0	0	0	0	0	0	0	1	1	1	1	0	0	0	0	1	0	0	0	1	1	0	0	0	0	0	0	0	0	0	0	0	0	0	0	0	0	1
121	102-P	affected	102	pastern	exudative	12	disinfectant	62	6238	t8571	8	0	0	0	0	0	0	0	0	0	0	1	0	0	0	0	0	0	0	0	0	0	0	0	0	1	0	0	0	0	1	0	0	0	0	0	0	1	0
122	102-P_MRSA	affected	102	pastern	exudative	12	disinfectant	62	6239	t1456	6	1	1	1	1	1	1	0	1	1	1	1	0	0	1	0	0	1	1	0	1	1	0	0	0	0	0	0	0	0	0	0	0	0	0	0	0	0	1
123	103-N	affected	103	nose	nose_affected	NA	NA	62	1	t127	2	0	0	0	0	0	0	0	0	0	0	1	0	0	0	0	0	0	0	0	0	1	0	0	0	0	0	1	0	0	0	0	0	0	0	0	0	0	1
124	103-N_MRSA	affected	103	nose	nose_affected	NA	NA	62	6239	t1456	6	1	1	1	1	1	1	0	1	1	1	1	0	0	1	0	0	1	1	0	1	1	0	0	0	0	0	0	0	0	0	0	0	0	0	0	0	0	1
125	103-P	affected	103	pastern	exudative	12	disinfectant	62	1	t127	2	0	0	0	0	0	0	0	1	1	1	1	0	0	0	0	0	0	0	0	1	1	0	0	0	0	0	1	0	0	0	0	0	0	0	0	0	0	1
126	104-N	affected	104	nose	nose_affected	NA	NA	63	1	t127	2	0	0	0	0	0	0	0	0	0	0	1	0	0	0	0	0	0	0	0	1	1	0	0	0	0	0	1	0	0	0	0	0	0	0	0	0	0	1
127	104-P	affected	104	pastern	exudative	13	disinfectant	63	1	t127	2	0	0	0	0	0	0	0	0	0	0	1	0	0	0	0	0	0	0	0	1	1	0	0	0	0	0	1	0	0	0	0	0	0	0	0	0	0	1
128	106-N	control	106	nose	nose_control	NA	NA	01	1	t127	2	0	0	0	0	0	0	0	0	0	0	1	0	0	0	0	0	0	0	0	1	1	0	0	0	0	0	1	0	0	0	0	0	0	0	0	0	0	1
129	110-N_MRSA	control	110	nose	nose_control	NA	NA	65	398	t011	6	1	1	0	1	1	1	0	1	1	1	1	0	0	1	0	0	0	0	0	1	1	0	0	0	0	0	0	0	0	0	0	0	0	1	0	0	0	1
130	111-N_MRSA	control	111	nose	nose_control	NA	NA	65	398	t011	6	1	1	0	1	1	1	0	1	1	1	1	0	0	1	0	0	0	0	0	1	1	0	0	0	0	0	0	0	0	0	0	0	0	1	0	0	0	1
131	111-P_MRSA	control	111	pastern	pastern_healthy	0	none	65	398	t011	6	1	1	0	1	1	1	0	1	1	1	1	0	0	1	0	0	0	0	0	1	1	0	0	0	0	0	0	0	0	0	0	0	0	1	0	0	0	1
132	114-N_MRSA	control	114	nose	nose_control	NA	NA	66	398	t011	6	1	1	0	1	1	1	0	1	1	1	1	0	0	1	0	0	0	0	0	1	1	0	0	0	0	0	0	0	0	0	0	0	0	1	0	0	0	1
133	121-N	control	121	nose	nose_control	NA	NA	08	1	t398	2	0	0	0	0	0	0	0	0	0	0	1	0	0	0	0	0	0	0	0	1	1	0	0	0	0	0	1	0	0	0	0	0	0	0	0	0	0	1
134	121-P	control	121	pastern	pastern_healthy	0	none	08	1	t398	2	0	0	0	0	0	0	0	0	0	0	1	0	0	0	0	0	0	0	0	1	1	0	0	0	0	0	1	0	0	0	0	0	0	0	0	0	0	1
135	123-N	control	123	nose	nose_control	NA	NA	08	398	t4030	6	0	0	0	0	0	0	0	0	0	0	1	0	0	0	1	0	0	0	0	1	1	0	0	0	0	0	0	0	0	0	0	0	0	0	0	0	0	1
136	123-P	control	123	pastern	pastern_healthy	0	none	08	1	t398	2	0	0	0	0	0	0	0	0	0	0	1	0	0	0	0	0	0	0	0	1	1	0	0	0	0	0	1	0	0	0	0	0	0	0	0	0	0	1
137	126-P	control	126	pastern	pastern_healthy	0	none	17	1660	t3043	8	0	0	0	0	0	0	0	0	0	0	1	0	0	0	0	0	0	0	0	0	0	0	0	0	0	0	0	0	0	0	0	0	0	0	0	0	0	0
138	129-P	control	129	pastern	pastern_healthy	0	none	40	816	t1294	10	0	0	0	0	0	0	0	0	0	0	1	0	0	0	0	0	0	0	0	0	0	0	1	0	0	0	0	0	0	1	0	0	0	0	0	1	1	0
139	131-N	control	131	nose	nose_control	NA	NA	40	816	t1294	10	0	0	0	0	0	0	0	0	0	0	1	0	0	0	0	0	0	0	0	0	0	0	1	0	0	0	0	0	0	1	0	0	0	0	0	1	1	0
140	132-N	control	132	nose	nose_control	NA	NA	40	30	t012	7	0	0	0	0	0	0	0	1	1	1	1	0	0	0	0	1	0	0	0	1	0	0	1	0	0	1	0	1	0	0	1	1	1	0	0	0	1	1
141	148-N	control	148	nose	nose_control	NA	NA	52	133	t1403	11	0	0	0	0	0	0	0	0	0	0	1	0	0	0	0	1	0	0	0	0	1	0	0	0	0	0	0	0	0	0	0	0	0	0	0	0	0	1
142	148-N_MRSA	control	148	nose	nose_control	NA	NA	52	398	t011	6	1	1	0	1	1	1	0	1	1	1	1	0	0	1	0	0	0	0	0	1	1	0	0	0	0	0	0	0	0	0	0	0	0	1	0	0	0	1
143	157-N	control	157	nose	nose_control	NA	NA	11	1	t1508	2	0	0	0	0	0	0	0	1	0	1	1	0	0	0	0	0	0	0	0	0	1	0	0	0	0	0	1	0	0	0	0	0	0	0	0	0	0	1
144	157-P	control	157	pastern	pastern_healthy	0	none	11	1	t1508	2	0	0	0	0	0	0	0	1	0	1	1	0	0	0	0	0	0	0	0	0	1	0	0	0	0	0	1	0	0	0	0	0	0	0	0	0	0	1
145	183-P	control	183	pastern	pastern_healthy	0	none	70	15	t084	1	0	0	0	0	0	0	0	1	1	1	1	0	0	0	0	1	0	0	0	1	1	0	0	0	0	0	0	0	0	0	0	0	0	0	0	0	0	1
[truncated: 116 more columns]

## Sheet: Details_factors
#	Gene	Transcript	Function / Notes	Group	Link / Example
1	mecA	penicillin-binding protein PBP2a	Resistance to methicillin and many other beta-lactam antibiotics.	SCCmec complex	https://www.ncbi.nlm.nih.gov/pmc/articles/PMC139644/
2	mecR-truncated	penicillin-binding protein 2'	Resistance to methicillin and many other beta-lactam antibiotics. The presence of this region reduces the overall expression of methicillin resistance. Deletions within this region results in higher levels of expression of methicillin resistance.	SCCmec complex	https://aac.asm.org/content/34/9/1703.short
3	ccrA2	cassette chromosome recombinase A2	DNA binding source. Site-specific recombinase activity.	SCCmec complex	https://jb.asm.org/content/192/12/3204
4	ccrB2	cassette chromosome recombinase B2	DNA binding source. Site-specific recombinase activity.	SCCmec complex	https://jb.asm.org/content/192/12/3204
5	ugpQ	glycerophoshoryl diester phophodiesterase	Accompanies mecA in most SCCmec sequences. Possibly promotes growth under carbon- and phosphate-limiting conditions.	SCCmec complex	https://journals.plos.org/plosone/article?id=10.1371/journal.pone.0162654
6	aacA-aphD	bifunctional AAC/APH (aminoglycoside acetyltransferase, aminoglycoside phosphotransferase)	Involved in resistance to gentamicin, tobramycin and kanamycin. Aminoglycosides.	antimicrobial resistance	https://www.uniprot.org/uniprot/P0A0C1
7	aadD	adenyltransferase	Involved in resistance to tobramycin and kanamycin. Aminoglycosides.	antimicrobial resistance	https://jcm.asm.org/content/39/2/779
8	blaI	beta-lactamase repressor	Transcriptional repressor that constitutively blocks expression of beta-lactamase. BlaZ-BlaR1-BlaI system. Beta-lactam antibiotics.	antimicrobial resistance	https://www.ncbi.nlm.nih.gov/pmc/articles/PMC4549145/
9	blaR	regulatory protein BlaR1	Integral membrane protein involved in sensing of the presence of beta-lactam antibiotics and transduction of the information to the cytoplasm. BlaZ-BlaR1-BlaI system. Beta-lactam antibiotics.	antimicrobial resistance	https://www.uniprot.org/uniprot/P18357
10	blaZ	beta-lactamase	Resistance to beta-lactamas antibiotics.	antimicrobial resistance	https://www.uniprot.org/uniprot/P00807
11	tet(38)	efflux pump	Resistance to tetracyclines.	antimicrobial resistance	https://card.mcmaster.ca/ontology/36704
12	tet(K)	efflux pump	Resistance to tetracyclines.	antimicrobial resistance	https://www.uniprot.org/uniprot/D2JG24
13	tet(L)	efflux pump	Resistance to tetracyclines. Closely related to tetK.	antimicrobial resistance	https://aac.asm.org/content/36/3/580.short
14	tet(M)	tetracycline resistance protein TetM	Resistance to tetracyclines. Abolishes the inhibitory effect of tetracyclin on protein synthesis by a non-covalent modification of the ribosomes.	antimicrobial resistance	https://www.uniprot.org/uniprot/Q932I8
15	erm(T)	erythromycin resistance protein	This protein produces a dimethylation of the adenine residue at position 2085 in 23S rRNA, resulting in reduced affinity between ribosomes and macrolide-lincosamide-streptogramin B antibiotics. Macrolides.	antimicrobial resistance	https://www.uniprot.org/uniprot/D3GMR8
16	fosB	metallothiol transferase FosB	Metallothiol transferase which confers resistance to fosfomycin by catalyzing the addition of a thiol cofactor to fosfomycin.	antimicrobial resistance	https://www.uniprot.org/uniprot/P60864
17	gyrAmut	DNA gyrase subunit A	DNA gyrase (topoisomerase of type IIa) is a key enzyme in DNA replication, transcription, recombination and repair. Mutation (S84L) confers resistance to fluoroquinolones.	antimicrobial resistance	https://jb.asm.org/content/jb/172/12/7260.full.pdf
18	grlAmut	Topoisomerase IV	Toposiomerase IV (topoisomerase of type IIa) is a key enzyme in DNA replication, transcription, recombination and repair. Mutation (S80F) confers resistance to fluoroquinolones.	antimicrobial resistance	https://www.sciencedirect.com/science/article/pii/S0924857905000324?via%3Dihub
19	dfrBmut	dihydrofolate reductase	Dihydrofolate reductase is a key enzyme in folate metabolism. Mutation (F99Y) confers resistance to trimethoprim.	antimicrobial resistance	https://www.sciencedirect.com/science/article/pii/S2451945617304373#bib21
20	lmrP	multidrug efflux pump	A putative transport protein. Involved in resistance to various antibiotics. Possibly confers resistance to several broad-spectrum antibiotics belonging to the classes of lincosamides, macrolides, streptogramins and tetracyclines.	antimicrobial resistance	https://www.sciencedirect.com/science/article/pii/S1368764616300036
21	sdrM	multidrug efflux pump	Energy-dependent drug efflux pump that increases resistance to antimicrobial agents such as norfloxacin, acriflavine and ethidium bromide.	antimicrobial resistance	https://www.sciencedirect.com/science/article/pii/S1368764616300036
22	qacA	multidrug efflux pump	Antiseptic resistance protein involved in resistance to quaternary-ammonium-compounds, intercalating dyes and diamidines.	antimicrobial resistance	https://www.sciencedirect.com/science/article/pii/S1368764616300036
23	sea	staphylococcal enterotoxin A	Enterotoxin/Superantigen that activates the host immune system.	toxins	https://www.uniprot.org/uniprot/A5A2I3
24	seb	staphylococcal enterotoxin B	Enterotoxin/Superantigen that activates the host immune system.	toxins	https://www.uniprot.org/uniprot/Q7BBY8
25	sec	staphylococcal enterotoxin C	Enterotoxin/Superantigen that activates the host immune system.	toxins	https://www.uniprot.org/uniprot/Q53X04
26	seg	staphylococcal enterotoxin G	Enterotoxin/Superantigen that activates the host immune system.	toxins	https://www.uniprot.org/uniprot/Q8RR77
27	seh	staphylococcal enterotoxin H	Enterotoxin/Superantigen that activates the host immune system.	toxins	https://www.uniprot.org/uniprot/Q334J6
28	sei	staphylococcal enterotoxin I	Enterotoxin/Superantigen that activates the host immune system.	toxins	https://www.uniprot.org/uniprot/O85383
29	sel	staphylococcal enterotoxin L	Enterotoxin/Superantigen that activates the host immune system.	toxins	https://www.uniprot.org/uniprot/X5IAB6
30	sell	staphylococcal enterotoxin-like protein I	Enterotoxin/Superantigen that activates the host immune system.	toxins	https://pubmed.ncbi.nlm.nih.gov/27187155/
31	sem	staphylococcal enterotoxin M	Enterotoxin/Superantigen that activates the host immune system.	toxins	https://www.uniprot.org/uniprot/Q9EZM7
32	sen	staphylococcal enterotoxin N	Enterotoxin/Superantigen that activates the host immune system.	toxins	https://www.uniprot.org/uniprot/Q6YCN3
33	seo	staphylococcal enterotoxin O	Enterotoxin/Superantigen that activates the host immune system.	toxins	https://www.uniprot.org/uniprot/A0A162H0T9
34	sep	staphylococcal enterotoxin P	Enterotoxin/Superantigen that activates the host immune system.	toxins	https://www.uniprot.org/uniprot/A0A0H3JQX0
35	seu	staphylococcal enterotoxin U	Enterotoxin/Superantigen that activates the host immune system.	toxins	https://www.uniprot.org/uniprot/Q6XXM5
36	ORF-CM14	enterotoxin homologue	Probably homologue to staphylococcal enterotoxin H.	toxins	https://link.springer.com/article/10.1186/1756-0500-6-548
37	tsst-1	toxic shock syndrome toxin-1	Induction of cytokine secretion from epithelial cells, antigen presenting cells and T lymphocytes. Responsible for the symptoms of toxic shock syndrome.	toxins	https://www.uniprot.org/uniprot/P06886
38	setB1	staphylococcal exotoxin-like protein B1	Superantigen-like.	superantigens	https://www.ncbi.nlm.nih.gov/pmc/articles/PMC3394705/
39	setB2	staphylococcal exotoxin-like protein B2	Superantigen-like.	superantigens	https://www.ncbi.nlm.nih.gov/pmc/articles/PMC3394705/
40	setB3	staphylococcal exotoxin-like protein B3	Superantigen-like.	superantigens	https://www.ncbi.nlm.nih.gov/pmc/articles/PMC3394705/
41	setC	staphylococcal exotoxin-like protein B4	Superantigen-like.	superantigens	https://www.ncbi.nlm.nih.gov/pmc/articles/PMC3394705/
42	essA	membrane protein EssA	Part of the ESAT-6-like secretion (ESS) system of S. aureus, that probably triggers cell-mediated immune responses.	superantigens	https://www.nature.com/articles/nmicrobiol2016183
43	essB	membrane protein EssB	Part of the ESAT-6-like secretion (ESS) system of S. aureus, that probably triggers cell-mediated immune responses.	superantigens	https://www.nature.com/articles/nmicrobiol2016183
44	essC	membrane protein EssC	Part of the ESAT-6-like secretion (ESS) system of S. aureus, that probably triggers cell-mediated immune responses.	superantigens	https://www.nature.com/articles/nmicrobiol2016183
45	esxA	effector protein EsxA	Part of the ESAT-6-like secretion (ESS) system of S. aureus, that probably triggers cell-mediated immune responses.	superantigens	https://www.nature.com/articles/nmicrobiol2016183
46	esxB	effector protein EsxB	Part of the ESAT-6-like secretion (ESS) system of S. aureus, that probably triggers cell-mediated immune responses.	superantigens	https://www.nature.com/articles/nmicrobiol2016183
47	esxC	effector protein EsxC	Part of the ESAT-6-like secretion (ESS) system of S. aureus, that probably triggers cell-mediated immune responses.	superantigens	https://www.nature.com/articles/nmicrobiol2016183
48	esxD	effector protein EsxD	Part of the ESAT-6-like secretion (ESS) system of S. aureus, that probably triggers cell-mediated immune responses.	superantigens	https://www.nature.com/articles/nmicrobiol2016183
49	esaA	membrane protein EsaA	Part of the ESAT-6-like secretion (ESS) system of S. aureus, that probably triggers cell-mediated immune responses.	superantigens	https://www.nature.com/articles/nmicrobiol2016183
50	esaB	cytosolic protein EsaB	Part of the ESAT-6-like secretion (ESS) system of S. aureus, that probably triggers cell-mediated immune responses.	superantigens	https://www.nature.com/articles/nmicrobiol2016183
51	esaD	effector protein EsaD	Part of the ESAT-6-like secretion (ESS) system of S. aureus, that probably triggers cell-mediated immune responses.	superantigens	https://www.nature.com/articles/nmicrobiol2016183
52	esaG1	cytosolic protein EsaG1	Part of the ESAT-6-like secretion (ESS) system of S. aureus, that probably triggers cell-mediated immune responses.	superantigens	https://www.nature.com/articles/nmicrobiol2016183
53	esaG2	cytosolic protein EsaG2	Part of the ESAT-6-like secretion (ESS) system of S. aureus, that probably triggers cell-mediated immune responses.	superantigens	https://www.nature.com/articles/nmicrobiol2016183
54	esaG3	cytosolic protein EsaG3	Part of the ESAT-6-like secretion (ESS) system of S. aureus, that probably triggers cell-mediated immune responses.	superantigens	https://www.nature.com/articles/nmicrobiol2016183
55	esaG4	cytosolic protein EsaG4	Part of the ESAT-6-like secretion (ESS) system of S. aureus, that probably triggers cell-mediated immune responses.	superantigens	https://www.nature.com/articles/nmicrobiol2016183
56	esaG5	cytosolic protein EsaG5	Part of the ESAT-6-like secretion (ESS) system of S. aureus, that probably triggers cell-mediated immune responses.	superantigens	https://www.nature.com/articles/nmicrobiol2016183
57	esaG6	cytosolic protein EsaG6	Part of the ESAT-6-like secretion (ESS) system of S. aureus, that probably triggers cell-mediated immune responses.	superantigens	https://www.nature.com/articles/nmicrobiol2016183
58	esaG7	cytosolic protein EsaG7	Part of the ESAT-6-like secretion (ESS) system of S. aureus, that probably triggers cell-mediated immune responses.	superantigens	https://www.nature.com/articles/nmicrobiol2016183
59	esaG8	cytosolic protein EsaG8	Part of the ESAT-6-like secretion (ESS) system of S. aureus, that probably triggers cell-mediated immune responses.	superantigens	https://www.nature.com/articles/nmicrobiol2016183
60	esaG9	cytosolic protein EsaG9	Part of the ESAT-6-like secretion (ESS) system of S. aureus, that probably triggers cell-mediated immune responses.	superantigens	https://www.nature.com/articles/nmicrobiol2016183
61	clfA	clumping factor A	Promotes bacterial attachment exclusively to the gamma-chain of human fibrinogen.	colonization	https://www.uniprot.org/uniprot/Q53653
62	clfB	clumping factor B	Promotes bacterial attachment to both alpha- and beta-chains of human fibrinogen.	colonization	https://www.uniprot.org/uniprot/O86476
63	ebp	elastin-binding protein	Promotes binding of soluble elastin peptides and tropoelastin to S. aureus cells although it is not able to promote bacterial adherence to immobilized elastin and, therefore, is not a microbial surface component recognizing adhesive matrix molecule (MSCRAMM).	colonization	https://www.uniprot.org/uniprot/Q53630
64	fnbA	fibronectin-binding protein A	Adherence and invasion of endothelial cells.	colonization	https://www.uniprot.org/uniprot/P14738
65	map	Map protein	Proposed to act as a multifunctional adhesin.	colonization	https://www.sciencedirect.com/science/article/abs/pii/S1438422104701071
66	sak	staphylokinase	Potent plasminogen activator. SAK contributes to the phenotype of S. aureus skin infections by enhancing bacterial spreading as a result of fibrinolytic and proteolytic activation. Especially damaging when in combined presence with certain coagulases.	colonization	https://www.ncbi.nlm.nih.gov/pmc/articles/PMC4274676/
67	sdrE	serine-aspartate repeat-containing protein E	Cell surface-associated calcium-binding protein which plays an important role in adhesion and pathogenesis.	colonization	https://www.uniprot.org/uniprot/O86489
68	icaA	poly-beta-1,6-N-acetyl-D-glucosamine synthase	Cell adhesion involved in biofilm formation.	biofilm	https://www.uniprot.org/uniprot/A0A0H2XJC1
69	icaB	intercellular adhesin deacetylase	Cell adhesion involved in biofilm formation.	biofilm	https://www.uniprot.org/uniprot/A0A0H3KAW9
70	icaC	intercellular adhesion protein icaC	Cell adhesion involved in biofilm formation.	biofilm	https://www.uniprot.org/uniprot/A0A162GV30
71	icaD	intercellular adhesion protein icaD	Cell adhesion involved in biofilm formation.	biofilm	https://www.uniprot.org/uniprot/A0A1L5BWR0
72	icaR	biofilm operon icaADBC HTH-type negative transcriptional regulator IcaR	Represses transcription of the icaADBC operon necessary for biofilm production.	biofilm	https://www.uniprot.org/uniprot/A6QKF4
73	cap5H	acetyltransferase	Capsule synthesis.	capsule	https://www.uniprot.org/uniprot/P72386
74	cap5J	protein cap5J	Capsule synthesis.	capsule	https://www.uniprot.org/uniprot/P95703
75	cap5K	protein cap5K	Capsule synthesis.	capsule	https://www.uniprot.org/uniprot/P95704
76	cap8A	protein Cap8A	Capsule synthesis.	capsule	https://www.uniprot.org/uniprot/P72367
77	cap8B	protein Cap8B	Capsule synthesis.	capsule	https://www.uniprot.org/uniprot/A0A0H3JUZ7
78	cap8C	protein Cap8C	Capsule synthesis.	capsule	https://www.uniprot.org/uniprot/P72369
79	cap8D	protein Cap8D	Capsule synthesis.	capsule	https://www.uniprot.org/uniprot/Q9X9A1
80	cap8E	protein Cap8E	Capsule synthesis.	capsule	https://www.uniprot.org/uniprot/P39854
81	cap8F	protein Cap8F	Capsule synthesis.	capsule	https://www.uniprot.org/uniprot/P72372
82	cap8G	protein Cap8G	Capsule synthesis.	capsule	https://www.uniprot.org/uniprot/P72373
83	cap8H	protein Cap8H	Capsule synthesis.	capsule	https://www.uniprot.org/uniprot/P72374
84	cap8I	protein Cap8I	Capsule synthesis.	capsule	https://www.uniprot.org/uniprot/P72375
85	cap8J	protein Cap8J	Capsule synthesis.	capsule	https://www.uniprot.org/uniprot/P72376
86	cap8K	protein Cap8K	Capsule synthesis.	capsule	https://www.uniprot.org/uniprot/P72377
87	cap8L	protein Cap8L	Capsule synthesis.	capsule	https://www.uniprot.org/uniprot/Q9X9A9
88	cap8M	protein Cap8M	Capsule synthesis.	capsule	https://www.uniprot.org/uniprot/A0A0H3K1L3
89	cap8N	protein Cap8N	Capsule synthesis.	capsule	https://www.uniprot.org/uniprot/A0A0H3JUF2
90	cap8O	protein Cap8O	Capsule synthesis.	capsule	https://www.uniprot.org/uniprot/P72381
91	cap8P	protein Cap8P	Capsule synthesis.	capsule	https://www.uniprot.org/uniprot/A0A0H3JY56
92	adsA	adenosine synthase A	A cell wall–anchored enzyme that converts adenosine monophosphate to adenosine. Promotes escape of phagocytic clearance in blood.	immune evasion	https://www.ncbi.nlm.nih.gov/pmc/articles/PMC2768845/
93	aur	zinc metalloproteinase aureolysin	Plays an essential role in immune evasion by helping bacteria to resist complement-mediated killing by neutrophils.	immune evasion	https://www.uniprot.org/uniprot/P81177
94	chp	chaemotaxis inhibitory protein	Involved in countering the first line of host defense mechanisms. Specifically inhibits the response of human neutrophils and monocytes.	immune evasion	https://www.uniprot.org/uniprot/Q2FWV5
95	fib	fibrinogen-binding protein	Extracellular fibrinogen-binding protein that interacts with the alpha chain of fibrinogen and its derivative fibrin, enhances a non-functional interaction between fibrinogen and platelets and is responsible for repression of fibrinogen-dependent platelet aggregation. In addition, assembles a fibrinogen protective shield around the bacteria which results in impaired phagocytic clearance by the ho…	immune evasion	https://www.uniprot.org/uniprot/P68800
96	lukD	leucotoxin LukD	Leucotoxin that acts by forming pores in the membrane of cells.	immune evasion	https://www.uniprot.org/uniprot/O54082
97	lukE	leucotoxin LukE	Part of a bi-component leucotoxin (LukE-LukD) that acts by forming pores in the membrane of the target cells.	immune evasion	https://www.uniprot.org/uniprot/O54081
98	sbi	immunoglobulin-binding protein Sbi	Inhibition of innate and adaptive immune responses.	immune evasion	https://www.uniprot.org/uniprot/Q2FVK5
99	scn	staphylococcal complement inhibitor	Involved in countering the first line of host defense mechanisms	immune evasion	https://www.uniprot.org/uniprot/Q2FFF8
100	spa	protein A	Plays a role in the inhibition of the host innate and adaptive immune responses. Immune escape.	immune evasion	https://www.uniprot.org/uniprot/P02976
101	ssl01	staphylococcal superantigen-like protein 1	SSL proteins have been shown to help S. aureus to escape from the protective adaptive immune response of the host.	immune evasion	https://www.ncbi.nlm.nih.gov/pmc/articles/PMC4435084/
102	ssl02	staphylococcal superantigen-like protein 2	SSL proteins have been shown to help S. aureus to escape from the protective adaptive immune response of the host.	immune evasion	https://www.ncbi.nlm.nih.gov/pmc/articles/PMC4435084/
103	ssl03	staphylococcal superantigen-like protein 3	SSL proteins have been shown to help S. aureus to escape from the protective adaptive immune response of the host.	immune evasion	https://www.ncbi.nlm.nih.gov/pmc/articles/PMC4435084/
104	ssl04	staphylococcal superantigen-like protein 4	SSL proteins have been shown to help S. aureus to escape from the protective adaptive immune response of the host.	immune evasion	https://www.ncbi.nlm.nih.gov/pmc/articles/PMC4435084/
105	ssl05	staphylococcal superantigen-like protein 5	SSL proteins have been shown to help S. aureus to escape from the protective adaptive immune response of the host.	immune evasion	https://www.ncbi.nlm.nih.gov/pmc/articles/PMC4435084/
106	ssl06	staphylococcal superantigen-like protein 6	SSL proteins have been shown to help S. aureus to escape from the protective adaptive immune response of the host.	immune evasion	https://www.ncbi.nlm.nih.gov/pmc/articles/PMC4435084/
107	ssl07	staphylococcal superantigen-like protein 7	SSL proteins have been shown to help S. aureus to escape from the protective adaptive immune response of the host.	immune evasion	https://www.ncbi.nlm.nih.gov/pmc/articles/PMC4435084/
108	ssl08	staphylococcal superantigen-like protein 8	SSL proteins have been shown to help S. aureus to escape from the protective adaptive immune response of the host.	immune evasion	https://www.ncbi.nlm.nih.gov/pmc/articles/PMC4435084/
109	ssl09	staphylococcal superantigen-like protein 9	SSL proteins have been shown to help S. aureus to escape from the protective adaptive immune response of the host.	immune evasion	https://www.ncbi.nlm.nih.gov/pmc/articles/PMC4435084/
110	ssl10	staphylococcal superantigen-like protein 10	SSL proteins have been shown to help S. aureus to escape from the protective adaptive immune response of the host.	immune evasion	https://www.ncbi.nlm.nih.gov/pmc/articles/PMC4435084/
111	ssl11	staphylococcal superantigen-like protein 11	SSL proteins have been shown to help S. aureus to escape from the protective adaptive immune response of the host.	immune evasion	https://www.ncbi.nlm.nih.gov/pmc/articles/PMC4435084/
112	sspA	glutamyl endopeptidase	Along with other extracellular proteases it is involved in colonization and infection of host tissues. Required for proteolytic maturation of thiol protease SspB and inactivation of SspC, an inhibitor of SspB. May also protect bacteria against host defense mechanism by cleaving the immunoglobulin classes IgG, IgA and IgM.	immune evasion	https://www.uniprot.org/uniprot/P0C1U8
113	sspB	staphopain B	Inhibition of host innate immune response. Degrades host elastin, fibrogen, fibronectin and kininogen. Blocks phagocytosis of opsonised S. aureus by neutrophils and monocytes by inducing their death.	immune evasion	https://www.uniprot.org/uniprot/Q6GI35
114	sspC	staphostatin B	Specifically inhibits the cysteine protease staphopain B (SspB) by blocking the active site of the enzyme. Probably required to protect cytoplasmic proteins from being degraded by prematurely activated/folded prostaphopain B.	immune evasion	https://www.uniprot.org/uniprot/Q6GAG6
115	sspP	cysteine protease staphopain A	Regulation of staphopain B?	immune evasion	https://www.uniprot.org/uniprot/A0A2K4AJH9
116	eno	enolase	It is essential for the degradation of carbohydrates via glycolysis. Binds laminin when expressed on the bacterial cell surface; this probably induces destruction of the extracellular matrix, favoring invasion and dissemination.	invasion	https://www.uniprot.org/uniprot/O69174
117	vWbp	von Willebrand factor-binding protein	Promotes endovascular spread.	invasion	https://pubmed.ncbi.nlm.nih.gov/10979960/
118	hl	hl protein	Putative haemolysin encoding genes.	cytolysis	https://onlinelibrary.wiley.com/doi/full/10.1002/pmic.201000698
119	hlb	hlb protein	Cytolysis, haemolysis. Also promotes skin colonization.	cytolysis	https://jb.asm.org/content/195/6/1194.short
120	hld	delta-haemolysin	Lyses erythrocytes and many other mammalian cells.	cytolysis	https://www.uniprot.org/uniprot/Q2VFS5
121	hlgA	gamma-haemolysin component A	Toxin that acts by forming pores in the membrane of cells.	cytolysis	https://www.uniprot.org/uniprot/P0A074
122	hlgB	gamma-haemolysin component B	Toxin that acts by forming pores in the membrane of cells.	cytolysis	https://www.uniprot.org/uniprot/P0A077
123	hlgC	gamma-haemolysin component C	Toxin that acts by forming pores in the membrane of cells.	cytolysis	https://www.uniprot.org/uniprot/Q07227
124	hlIII	hlIII protein	Putative haemolysin encoding genes.	cytolysis	https://onlinelibrary.wiley.com/doi/full/10.1002/pmic.201000698
125	hly/hla	alpha-haemolysin	Toxin that acts by forming pores in the membrane of cells.	cytolysis	https://www.uniprot.org/uniprot/P09616
126	isdA	iron-regulated surface determinant protein A	Plays a role in the inhibition of host immune response. Also promotes extraction of heme from oxidized methaemoglobin/metHb.	host scavenging	https://www.uniprot.org/uniprot/Q7A152
127	isdB	iron-regulated surface determinant protein B	Plays a role in the inhibition of host immune response. Also promotes extraction of heme from oxidized methaemoglobin/metHb.	host scavenging	https://www.uniprot.org/uniprot/Q8NX66
128	isdC	iron-regulated surface determinant protein C	Plays a role in the inhibition of host immune response. Also promotes extraction of heme from oxidized methaemoglobin/metHb.	host scavenging	https://www.uniprot.org/uniprot/Q2FHV0
129	isdD	iron-regulated surface determinant protein D	Plays a role in the inhibition of host immune response. Also promotes extraction of heme from oxidized methaemoglobin/metHb.	host scavenging	https://www.uniprot.org/uniprot/A0A0E1AHC4
130	isdE	high-affinity heme uptake system protein IsdE	Involved in heme (porphyrin) scavenging.	host scavenging	https://www.uniprot.org/uniprot/A7X153
131	isdF	permease protein IsdF	Transport system for heme-iron.	host scavenging	https://www.uniprot.org/uniprot/Q5HGV0
132	isdG	heme oxygenase	Use of the host heme as an iron source.	host scavenging	https://www.uniprot.org/uniprot/A8Z1R5
133	agrI-B	accessory gene regulator type I-B	The agr locus is a global regulator of the staphylococcal virulon.	regulators	https://www.ncbi.nlm.nih.gov/pmc/articles/PMC4904715/
134	agrI-C	accessory gene regulator type I-C	The agr locus is a global regulator of the staphylococcal virulon.	regulators	https://www.ncbi.nlm.nih.gov/pmc/articles/PMC4904715/
135	agrI-D	accessory gene regulator type I-D	The agr locus is a global regulator of the staphylococcal virulon.	regulators	https://www.ncbi.nlm.nih.gov/pmc/articles/PMC4904715/
136	agrII-B	accessory gene regulator type II-B	The agr locus is a global regulator of the staphylococcal virulon.	regulators	https://www.ncbi.nlm.nih.gov/pmc/articles/PMC4904715/
137	agrII-C	accessory gene regulator type II-C	The agr locus is a global regulator of the staphylococcal virulon.	regulators	https://www.ncbi.nlm.nih.gov/pmc/articles/PMC4904715/
138	agrIII-B	accessory gene regulator type III-B	The agr locus is a global regulator of the staphylococcal virulon.	regulators	https://www.ncbi.nlm.nih.gov/pmc/articles/PMC4904715/
139	agrIII-C	accessory gene regulator type III-C	The agr locus is a global regulator of the staphylococcal virulon.	regulators	https://www.ncbi.nlm.nih.gov/pmc/articles/PMC4904715/
140	agrIII-D	accessory gene regulator type III-D	The agr locus is a global regulator of the staphylococcal virulon.	regulators	https://www.ncbi.nlm.nih.gov/pmc/articles/PMC4904715/
141	agrIV-B	accessory gene regulator type IV-B	The agr locus is a global regulator of the staphylococcal virulon.	regulators	https://www.ncbi.nlm.nih.gov/pmc/articles/PMC4904715/
142	agrIV-C	accessory gene regulator type IV-C	The agr locus is a global regulator of the staphylococcal virulon.	regulators	https://www.ncbi.nlm.nih.gov/pmc/articles/PMC4904715/
143	saeS	histidine protein kinase SaeS	Member of the two-component regulatory system SaeR/SaeS involved in the regulation of staphylococcal virulence factors in a strain-dependent fashion.	regulators	https://www.uniprot.org/uniprot/Q840P7
144	sarA	transcriptional regulator SarA	Global regulator with both positive and negative effects that controls expression of several virulence factors and biofilm formation process in a cell density-dependent manner.	regulators	https://www.uniprot.org/uniprot/P0C1U6
145	vraS	sensor protein VraS	Member of the two-component regulatory system PprA/PprB involved in biofilm formation by controlling the expression of many related genes.	regulators	https://www.uniprot.org/uniprot/Q7A0H9
146	coa	3-hydroxy-3-methylglutaryl-coenzyme A reductase	Codes for coagulase protein. Useful for typing.	other	https://www.uniprot.org/uniprot/Q9ADR4
147	geh	glycerol ester hydrolase	Hydrolase activity.	other	https://www.uniprot.org/uniprot/Q9K332
148	hysA	hyaluronate lyase	Carbohydrate metabolic process.	other	https://www.uniprot.org/uniprot/Q59801
149	lip	triacylglycerol lipase	Triglyceride lipase activity.	other	https://www.uniprot.org/uniprot/A0A0H2XG41
150	mprF	phosphatidylglycerol lysyltransferase	MprF is shown to affect resistance and susceptibility to moenomycin and vancomycin, resistance to human defensins (HNP1-3) and evasion of oxygen-independent neutrophil killing and susceptibility to methicillin, oxacillin, bacitracin, gentamicin, beta-lactams and synthetic peptides (hBD3, CAP18) and other cationic antimicrobial peptides.	other	https://www.uniprot.org/uniprot/Q2G2M2
151	splA	serine protease SplA	Hydrolase activity.	other	https://www.uniprot.org/uniprot/Q2FFS9
152	splB	serine protease SplB	Hydrolase activity. Enzyme cleaves specifically after the sequence Trp-Glu-Leu-Gln.	other	https://www.uniprot.org/uniprot/Q2FXC3
153	splE	serine protease SplE	Hydrolase activity.	other	https://www.uniprot.org/uniprot/Q2FXC7
154	srtB	sortase B	Hydrolase activity.	other	https://www.uniprot.org/uniprot/A0A0H2XI76
